# Supplementary material for: Comparative Analysis of Oral and Oropharyngeal Mucosal Lesions of American Tegumentary Leishmaniasis and Other Infectious Granulomatous Diseases and Squamous Cell Carcinoma
Source: Pathogens. 2026 Jan 17;15(1):101. doi: 10.3390/pathogens15010101 (PMC12844808; doi:10.3390/pathogens15010101)
Supplement: Supplementary file 1 [file pathogens-15-00101-s001.zip]

Archive with 1 entries (1 files):
- pathogens-4089872-supplementary.pdf
